# Supplementary material for: Evolution of blood-brain-barrier permeability after acute ischemic stroke
Source: PLoS One. 2017 Feb 16;12(2):e0171558. doi: 10.1371/journal.pone.0171558 (PMC5313141; doi:10.1371/journal.pone.0171558)
Supplement: S1 Table — (XLSX) [file pone.0171558.s001.xlsx]

## Sheet: Sheet1
Patient	Hours	KPSi	KPSc	KPS ratio	ADCi	ADCc	NIHSS	Lesion vol
1	1.3	0.518627	0.448851	1.15545	0.000562603	0.000752675	5	5.81836
2	1.35	0.758352	0.531922	1.42568	0.00054112	0.000888627	na	6.46875
3	1.65	0.619948	0.573908	1.08022	0.000506769	0.000720826	9	5.02295
4	1.78333	1.00221	0.747873	1.34009	0.000723493	0.000764449	6	0.461426
5	1.88333	1.0931	0.691346	1.58112	0.000416072	0.000894803	2	1.48535
6	1.95	0.661748	0.619401	1.06837	0.00040385	0.000720986	10	1.34033
7	2.18333	0.4878	0.353789	1.37879	0.000467863	0.000699327	na	10.2656
8	2.33333	0.16248	0.121959	1.33225	0.000501	0.00109	14	3.15644
9	2.33333	0.832264	0.624706	1.33225	0.000790088	0.000900068	2	0.461426
10	2.58333	0.111976	0.133812	0.836818	0.000484444	0.000714677	5	1.08984
11	3	1.14271	1.03184	1.10746	0.000618045	0.000868339	11	5.60303
12	3.33333	0.540954	0.412764	1.31056	0.00070925	0.000947881	2	0.500977
13	3.48333	1.13954	0.685209	1.66306	0.000839411	0.00125878	6	1.38428
14	3.63333	0.507395	0.441998	1.14796	0.000559198	0.000742092	1	0.883301
15	3.78333	0.17872	0.338263	0.528346	0.000536167	0.000713879	3	0.391113
16	4	0.863224	0.749326	1.152	0.000468912	0.000737452	na	0.804199
17	4.26667	0.347891	0.309585	1.12373	0.000953177	0.00104231	12	3.92871
18	4.45	1.33199	0.893921	1.49005	0.000458331	0.00085919	9	2.31152
19	4.88333	0.783724	0.486509	1.61092	0.000690503	0.000897337	6	0.966797
20	5.66667	1.27329	1.01392	1.25581	0.000629277	0.000816463	2	5.7085
21	6.08333	0.654908	0.397498	1.64757	0.000805759	0.0010347	na	1.97314
22	6.5	0.661474	0.686325	0.963791	0.000534519	0.000723881	10	0.188965
23	6.66667	0.583831	0.500723	1.16598	0.000481575	0.000813581	na	5.41846
24	7.46667	0.678337	0.694133	0.977244	0.000532856	0.000767135	4	2.5752
25	7.5	0.395003	0.442425	0.892814	0.000563724	0.00082735	na	1.93359
26	12.4167	0.42865	0.34391	1.2464	0.000664521	0.000885233	2	0.175781
27	13.3333	0.758992	0.393521	1.92872	0.000868	0.000798915	na	0.210938
28	18.0833	1.95707	0.458421	4.26915	0.000775645	0.00102348	2	7.76514
29	37	2.56652	0.725392	3.53812	0.00066535	0.000734052	1	0.540527
30	37.2667	0.549838	0.393676	1.39668	0.000556551	0.000811015	0	2.64111
31	47.8333	1.10806	0.537557	2.06129	0.000615593	0.000933871	6	1.54248
32	49.8833	1.2096	0.713735	1.69475	0.000630034	0.000807091	2	6.35889
33	50	0.903911	0.682894	1.32365	0.000623603	0.000784546	5	2.39502
34	55.4667	0.750182	0.431493	1.73857	0.000446167	0.000716976	5	1.95557
35	57.5167	1.32069	0.810032	1.63041	0.000306168	0.000757317	9	29.5005
36	64.2333	0.249468	0.248894	1.0023	0.000684065	0.000883282	2	0.333984
37	66.3667	0.796049	0.65574	1.21397	0.000523847	0.000864381	na	7.72119
38	69.5833	0.544482	0.281137	1.93672	0.000534888	0.000735032	10	3.33545
39	73.75	0.494418	0.339967	1.45431	0.000972911	0.00113446	12	0.711914
40	73.75	0.367603	0.319039	1.15222	0.000714674	0.00114753	12	1.02832
41	88.5833	0.73068	0.418239	1.74704	0.000610952	0.000821416	0	4.39014
42	90.7167	0.308474	0.324836	0.949631	0.000786112	0.000918302	6	0.645996
Patients proceeding to HT:
43	1.35	1.71415	0.33271	5.15208	0.000475704	0.00095	5	0.27
44	2	0.723863	0.249543	2.90075	0.000541164	0.000894	na	4.3245
45	3	2.789	1.93553	1.44095	0.000848098	0.00108	10	2.547
46	3	1.33268	0.715785	1.86184	0.000741036	0.000907	23	4.617
47	3.83333	1.35023	0.484525	2.78672	0.000526977	0.000936115	4	5.859
48	4.5	0.734527	0.29439	2.49508	0.000554334	0.000809	10	11.322
units:	KPS	mL/100g/min
	volume	cm^3
